# Supplementary material for: Fatty Acid Composition of Northern Pike from an Arctic River (Northeastern Siberia, Russia)
Source: Foods. 2023 Feb 9;12(4):764. doi: 10.3390/foods12040764 (PMC9955493; doi:10.3390/foods12040764)
Supplement: Supplementary file 1 [file foods-12-00764-s001.zip]

Archive with 1 entries (1 files):
- foods-2192640-supplementary.pdf
